# Supplementary material for: The icmF3 locus is involved in multiple adaptation- and virulence-related characteristics in Pseudomonas aeruginosa PAO1
Source: Front Cell Infect Microbiol. 2015 Oct 1;5:70. doi: 10.3389/fcimb.2015.00070 (PMC4589678; doi:10.3389/fcimb.2015.00070)
Supplement: Supplementary Table 3 — Original data for the E. coli killing assay. [file Table3.XLS]

## Sheet: 1-2
		P. aeruginosa and E. coli were mixed in 1:2 ratio (n=3)δ
		The CFU for PAO1 and E. coli before competition
		PAO1	1.55416666666666 × 108 CFU ml-1	E. coli DH5α (pBBR1MCS-5)	3.09166666666667 × 108 CFU ml-1
			1.67083333333334 × 108 CFU ml-1		9.99583333333333 × 108 CFU ml-1
			1.425 × 108 CFU ml-1		7.03125 × 108 CFU ml-1
		PAO-F	1.58125 × 108 CFU ml-1	E. coli DH5α (pBBR1MCS-5)	7.6625 × 108 CFU ml-1
			1.80833333333333 × 108 CFU ml-1		9.725 × 108 CFU ml-1
			1.8375 × 108 CFU ml-1		4.91666666666667 × 108 CFU ml-1
		PAO1 (pME6032)	1.91666666666667 × 108 CFU ml-1	E. coli DH5α (pBBR1MCS-5)	8.69166666666667 × 108 CFU ml-1
			2.07916666666667 × 108 CFU ml-1		6.13125 × 108 CFU ml-1
			2.62916666666667 × 108 CFU ml-1		7.52916666666667 × 108 CFU ml-1
		PAO-F (pME6032)	1.5125 ×108 CFU ml-1	E. coli DH5α (pBBR1MCS-5)	1.4375 × 108 CFU ml-1
			0.975 × 108 CFU ml-1		1.3125 × 108 CFU ml-1
			2.175 × 108 CFU ml-1		1.29166666666667 × 108 CFU ml-1
		PAO-F (pME6032-icmF3)	1.4125 × 108 CFU ml-1	E. coli DH5α (pBBR1MCS-5)	1.17916666666667 × 108 CFU ml-1
			1.14166666666667 × 108 CFU ml-1		1.14166666666667 × 108 CFU ml-1
			2.68333333333333 × 108 CFU ml-1		5.54583333333333 × 108 CFU ml-1
		The CFU for PAO1 and E. coli after competition
		PAO1	3.6375 × 109 CFU ml-1	E. coli DH5α (pBBR1MCS-5)	1.0375 × 108 CFU ml-1
			4.17083333333333 × 109 CFU ml-1		3.36666666666667 × 108 CFU ml-1
			7.85833333333333 × 109 CFU ml-1		3.84166666666667 × 108 CFU ml-1
		PAO-F	7.23125 × 109 CFU ml-1	E. coli DH5α (pBBR1MCS-5)	8.3875 × 108 CFU ml-1
			5.32083333333333 × 109 CFU ml-1		9.88333333333333 × 108 CFU ml-1
			6.17083333333333 × 109 CFU ml-1		7.15 × 108 CFU ml-1
		PAO1 (pME6032)	4.8125 × 109 CFU ml-1	E. coli DH5α (pBBR1MCS-5)	2.05 × 108 CFU ml-1
			4.575 × 109 CFU ml-1		1.69166666666667 × 108 CFU ml-1
			7.02083333333333 × 109 CFU ml-1		1.9125 × 108 CFU ml-1
		PAO-F (pME6032)	6.61666666666667 × 109 CFU ml-1	E. coli DH5α (pBBR1MCS-5)	1.8625 × 108 CFU ml-1
			4.57083333333333 × 109 CFU ml-1		1.5125 × 108 CFU ml-1
			8.19583333333333 × 109 CFU ml-1		1.42083333333333 × 108 CFU ml-1
		PAO-F (pME6032-icmF3)	9.91875 × 109 CFU ml-1	E. coli DH5α (pBBR1MCS-5)	1.04166666666667 × 108 CFU ml-1
			9.40625 × 109 CFU ml-1		1.1125 × 108 CFU ml-1
			6.99583333333333 × 109 CFU ml-1		1.70416666666667 × 108 CFU ml-1
		δ Row data were paired and column data represented three biological replicates.

## Sheet: 10-1
			P. aeruginosa and E. coli were mixed in 10:1 ratio (n=3)δ
			The CFU for PAO1 and E. coli before competition
			PAO1	1.59166666666667 × 109 CFU ml-1	E. coli DH5α (pBBR1MCS-5)	6.93125 × 108 CFU ml-1
				2.18333333333333 × 109 CFU ml-1		2.05833333333333 × 108 CFU ml-1
				2.87083333333333 × 109 CFU ml-1		13.8708333333333 × 108 CFU ml-1
			PAO-F	2.80833333333333 × 109 CFU ml-1	E. coli DH5α (pBBR1MCS-5)	1.22083333333333 × 108 CFU ml-1
				3.7625 × 109 CFU ml-1		7.2625 × 108 CFU ml-1
				3.12083333333333 × 109 CFU ml-1		1.325 × 108 CFU ml-1
			PAO1 (pME6032)	1.92083333333333 × 109 CFU ml-1	E. coli DH5α (pBBR1MCS-5)	1.38333333333333 × 108 CFU ml-1
				2.80625 × 109 CFU ml-1		3.45 × 108 CFU ml-1
				3.2875 × 109 CFU ml-1		7.1875 × 108 CFU ml-1
			PAO-F (pME6032)	2.65833333333333 × 109 CFU ml-1	E. coli DH5α (pBBR1MCS-5)	3.54166666666667 × 108 CFU ml-1
				2.36666666666667 × 109 CFU ml-1		1.95416666666667 × 108 CFU ml-1
				2.27916666666667 × 109 CFU ml-1		2.04583333333333 × 108 CFU ml-1
			PAO-F (pME6032-icmF3)	2.35416666666667 × 109 CFU ml-1	E. coli DH5α (pBBR1MCS-5)	8.675 × 108 CFU ml-1
				2.60833333333333 × 109 CFU ml-1		3.18333333333333 × 108 CFU ml-1
				2.22083333333333 × 109 CFU ml-1		9.20833333333333 × 108 CFU ml-1
			The CFU for PAO1 and E. coli after competition
			PAO1	1.85833333333333 × 1010 CFU ml-1	E. coli DH5α (pBBR1MCS-5)	2.125 × 108 CFU ml-1
				1.3625 × 1010 CFU ml-1		0.265 × 108 CFU ml-1
				1.625 × 1010 CFU ml-1		1.87083333333333 × 108 CFU ml-1
			PAO-F	2.69375 × 1010 CFU ml-1	E. coli DH5α (pBBR1MCS-5)	0.616666666666667 × 108 CFU ml-1
				1.09375 × 1010 CFU ml-1		0.883333333333333 × 108 CFU ml-1
				3.075 × 1010 CFU ml-1		0.942083333333333 × 108 CFU ml-1
			PAO1 (pME6032)	0.90625 × 1010 CFU ml-1	E. coli DH5α (pBBR1MCS-5)	0.13125 × 108 CFU ml-1
				3.59375 × 1010 CFU ml-1		0.6875 × 108 CFU ml-1
				2.325 × 1010 CFU ml-1		0.648125 × 108 CFU ml-1
			PAO-F (pME6032)	1.29583333333333 × 1010 CFU ml-1	E. coli DH5α (pBBR1MCS-5)	0.990416666666667 × 108 CFU ml-1
				1.77083333333333 × 1010 CFU ml-1		1.57125 × 108 CFU ml-1
				0.754166666666667 × 1010 CFU ml-1		0.908333333333333 × 108 CFU ml-1
			PAO-F (pME6032-icmF3)	0.891666666666667 × 1010 CFU ml-1	E. coli DH5α (pBBR1MCS-5)	0.735 × 108 CFU ml-1
				0.641666666666667 × 1010 CFU ml-1		0.165416666666667 × 108 CFU ml-1
				0.9 × 1010 CFU ml-1		0.6475 × 108 CFU ml-1
			δ Row data were paired and column data represented three biological replicates.
